# Supplementary material for: Capsulated Lactococcus garvieae caused devastating mortality in Atlantic bluefin tuna, Thunnus thynnus: genomic and histopathologic characterization
Source: Front Cell Infect Microbiol. 2026 Jul 3;16:1831351. doi: 10.3389/fcimb.2026.1831351 (PMC13375883; doi:10.3389/fcimb.2026.1831351)
Supplement: Supplementary file 1 [file Table1.xlsx]

## Sheet: Sheet1
AMR Genes	Strain	Drug Class	Resistance Mechanism
aac(6')-Ie/aph(2'')-Ia	LG728, LG791	aminoglycoside	antibiotic inactivation
ant(6)-Ia	LG728	aminoglycoside	antibiotic inactivation
catA	LG728	phenicol	antibiotic inactivation
dfrG	LG728	diaminopyrimidine	antibiotic target replacement
erm(B)	LG728, LG791, M29	streptogramin, streptogramin B, streptogramin A, lincosamide, macrolide	antibiotic target alteration
fexA	B974, LG728, LG791, M29, ZE2-15, ZE2-7	phenicol	antibiotic efflux
lnu(A)	LG728	lincosamide	antibiotic inactivation
lnu(B)	TRM	lincosamide	antibiotic inactivation
lsa(D)	1001287H_170206_H11 , 1001287st1_H2_1001287H_170206 , 1108/02, 1181, 1683, 1691-2, 170/03a, 23-3-92, 240-88, 3AA7, 93, AM109-103, AM17-43, ATCC 43921, ATCC 49156 , Alexii-11._2, Alexii-6_2, B974, BA06/02137-2, BA06/02552-1, CAHFS22LA20.5H7, CAHFS22OV20.5B5, CAS-2, CC00614, CCUG 32208T, CutFruit-1737, DICM09./00973-1, DSM 20684 , FDAARGOS_929, FUA009, Fecal-364, Fecal-733, Fecal-929, G-34, G-42, I…	lincosamide, streptogramin, streptogramin A, pleuromutilin	antibiotic target protection
lsa(E)	TRM	pleuromutilin, streptogramin, lincosamide	antibiotic target protection
optrA	B974, LG728, LG791, M29, ZE2-15, ZE2-7	phenicol, oxazolidinone	antibiotic target protection
spw	TRM	aminoglycoside	antibiotic inactivation
tet(L)	LG791, TM115-31	tetracycline	antibiotic efflux
tet(M)	CAS-2, IPLA 31405, MAM 75, T1-1	tetracycline	antibiotic target protection
tet(O/W/32/O)	LG791	tetracycline	antibiotic target protection
tet(S)	1108/02, 170/03a, 240-88, AM109-103, BA06/02137-2, FUA009, LG728, M29, Sashimi-1079, Sashimi-1080, TM115-237, TM115-31, TM115-54, TRM, ZE2-15, ZE2-7	tetracycline	antibiotic target protection
