# Supplementary material for: Capsulated Lactococcus garvieae caused devastating mortality in Atlantic bluefin tuna, Thunnus thynnus: genomic and histopathologic characterization
Source: Front Cell Infect Microbiol. 2026 Jul 3;16:1831351. doi: 10.3389/fcimb.2026.1831351 (PMC13375883; doi:10.3389/fcimb.2026.1831351)
Supplement: Supplementary file 2 [file Table2.xlsx]

## Sheet: Sheet1
Strain	Accession	Virulence Genes																Capsule Genes
		hly-1	hly-2	hly-3	NADH oxidase	sod	pgm	adhPavA	adhPsaA	eno	LPxTG-1	LPxTG-2	LPxTG-3	LPxTG-4	adhCI	adhCII	adh	epsA	epsB	epsC	epsD	epsE	epsF	epsG	epsH	epsI	epsJ	epsK	epsL	epsR	epsW	epsX
93	JASEMI010000000	+	+	+	+	+	+	-	+	+	-	-	-	-	+	+	+	-	-	-	-	-	-	-	-	-	-	-	-	-	-	-
1181	JARHWW010000000	+	+	+	+	+	+	+	+	+	+	-	+	-	+	+	+	-	-	-	-	-	-	-	-	-	-	-	-	-	-	-
1683	JARHWV010000000	+	+	+	+	+	+	-	+	+	-	-	-	+	+	+	-	-	-	-	-	-	-	-	-	-	-	-	-	-	-	-
23-3-92	JARHWX01000000	+	+	+	+	+	+	+	-	+	+	-	-	+	+	-	+	-	-	-	-	-	-	-	-	-	-	-	-	-	-	-
1001287H_170206_H11	JADMXE010000000	+	+	+	+	+	+	-	+	+	-	-	-	+	+	+	+	-	-	-	-	-	-	-	-	-	-	-	-	-	-	-
1001287st1_H2_1001287H_170206	JAQMCL010000000	+	+	+	+	+	+	-	+	+	-	-	-	+	+	+	+	-	-	-	-	-	-	-	-	-	-	-	-	-	-	-
1108_02	JASEMN010000000	+	+	+	+	+	+	-	+	+	-	-	-	+	+	+	+	-	-	-	-	-	-	-	-	-	-	-	-	-	-	-
1691-2	JARHWU010000000	+	+	+	+	+	+	-	+	+	-	-	-	+	+	+	-	-	-	-	-	-	-	-	-	-	-	-	-	-	-	-
170_03a	JASEMO010000000	+	+	+	+	+	+	-	+	+	-	-	-	+	+	+	+	-	-	-	-	-	-	-	-	-	-	-	-	-	-	-
240-88	JASEMH010000000	+	+	+	+	+	+	-	+	+	-	-	-	+	+	+	+	-	-	-	-	-	-	-	-	-	-	-	-	-	-	-
3AA7	JASELX010000000	+	+	+	+	+	+	-	+	+	-	-	-	-	+	+	+	+	+	+	+	-	-	-	-	-	-	-	+	-	+	+
Alexii-11._2	CP109635	+	+	-	+	+	+	-	+	+	+	-	+	-	+	-	-	-	-	-	-	-	-	-	-	-	-	-	-	-	-	-
Alexii-6_2	CP109636	+	+	-	+	+	+	-	+	+	+	-	+	-	+	-	-	-	-	-	-	-	-	-	-	-	-	-	-	-	-	-
AM109-103	JAQDQW010000000	+	+	+	+	+	+	+	+	+	+	-	-	-	+	+	+	-	-	-	-	-	-	-	-	-	-	-	-	-	-	-
AM17-43	JAQDYW010000000	+	+	+	+	+	+	+	+	+	+	-	+	+	+	+	+	-	-	-	-	-	-	-	-	-	-	-	-	-	-	-
ATCC43921	JAMWGJ010000000	+	+	+	+	+	+	+	-	+	+	-	-	+	+	-	+	-	-	-	-	-	-	-	-	-	-	-	-	-	-	-
ATCC49156	NC_015930	+	+	+	+	+	+	+	+	+	+	+	+	+	+	+	+	-	-	-	-	-	-	-	-	-	-	-	-	-	-	-
B974	JAMXTB010000000	+	+	+	+	+	+	-	+	+	-	-	-	+	+	+	+	-	-	-	-	-	-	-	-	-	-	-	-	-	-	-
BA06_02137-2	JASEMZ010000000	+	+	+	+	+	+	-	+	+	-	-	-	+	+	+	+	-	-	-	-	-	-	-	-	-	-	-	-	-	-	-
BA06_02552-1	JASEMY010000000	+	+	+	+	+	+	+	+	+	+	-	+	-	+	+	+	-	-	-	-	-	-	-	-	-	-	-	-	-	-	-
Bang155.08_4B6_JG2017	CP145096	+	+	+	+	+	+	-	+	+	-	-	-	+	+	+	+	-	-	-	-	-	-	-	-	-	-	-	-	-	-	-
CAHFS22LA20.5H7	CP141719	+	+	-	+	+	+	+	+	+	-	-	+	+	+	+	+	-	-	-	-	-	-	-	-	-	-	-	-	-	-	-
CAHFS22OV20.5B5	CP141720	+	+	-	+	+	+	+	+	+	-	-	+	+	+	+	+	-	-	-	-	-	-	-	-	-	-	-	-	-	-	-
CAS-2	JASELW010000000	+	+	+	+	+	+	-	+	+	-	-	-	+	+	+	+	-	-	-	-	-	-	-	-	-	-	-	-	-	-	-
CC00614	CAXVJC010000000	+	+	+	-	+	+	+	+	+	+	-	+	-	+	+	+	-	-	-	-	-	-	-	-	-	-	-	-	-	-	-
CCUG32208T	VXKD01000000	+	+	+	+	+	+	+	-	+	+	-	-	+	+	-	+	-	-	-	-	-	-	-	-	-	-	-	-	-	-	-
CutFruit-1737	JBJFKI010000000	+	+	+	+	+	+	+	+	+	+	-	+	-	+	+	+	-	-	-	-	-	-	-	-	-	-	-	-	-	-	-
DICM09._00973-1	JASEMX010000000	+	+	+	+	+	+	+	-	+	+	-	+	-	+	+	+	-	-	-	-	-	-	-	-	-	-	-	-	-	-	-
DSM20684	CP118950	+	+	+	+	+	+	+	-	+	+	-	-	+	+	-	+	-	-	-	-	-	-	-	-	-	-	-	-	-	-	-
FDAARGOS_929	CP065600	+	+	+	+	+	+	+	-	+	+	-	-	+	+	-	+	-	-	-	-	-	-	-	-	-	-	-	-	-	-	-
Fecal-364	JBJFKK010000000	+	+	+	+	+	+	+	-	+	+	-	-	-	+	+	+	-	-	-	-	-	-	-	-	-	-	-	-	-	-	-
Fecal-733	JBJFJW010000000	+	+	+	+	+	+	+	+	+	+	-	+	+	+	+	+	-	-	-	-	-	-	-	-	-	-	-	-	-	-	-
Fecal-929	JBJFKJ010000000	+	+	+	+	+	+	-	+	+	-	-	+	-	+	+	+	-	-	-	-	-	-	-	-	-	-	-	-	-	-	-
FUA009	CP099987	+	+	+	+	+	+	+	+	+	-	-	+	+	+	+	+	-	-	-	-	-	-	-	-	-	-	-	-	-	-	-
G-34	JASELQ01000000	+	+	+	+	+	+	+	+	+	+	-	+	+	+	+	+	-	-	-	-	-	-	-	-	-	-	-	-	-	-	-
G-42	JASELP010000000	+	+	+	+	+	+	+	+	+	+	-	+	-	+	+	+	-	-	-	-	-	-	-	-	-	-	-	-	-	-	-
IBB3403	CP028386	+	+	+	+	+	+	-	+	+	-	-	-	-	+	+	+	-	-	-	-	-	-	-	-	-	-	-	-	-	-	-
INF126	JAGYXD010000000	+	+	+	+	+	+	-	+	+	-	-	-	-	+	+	+	-	-	-	-	-	-	-	-	-	-	-	-	-	-	-
IPLA31405	AKFO01000000	+	+	+	+	+	+	-	+	+	-	-	-	+	+	+	+	-	-	-	-	-	-	-	-	-	-	-	-	-	-	-
JJJN1	CP026502	+	+	+	+	+	+	+	+	+	+	+	+	+	+	+	+	+	+	+	+	+	+	+	+	+	+	+	+	+	+	+
KN161025	AP043994	+	+	+	+	+	+	+	+	+	+	+	+	+	+	+	+	+	+	+	+	+	+	+	+	+	+	+	+	+	+	+
L.g_SWE1100	JBIUDD010000000	+	+	+	+	+	+	+	+	+	+	-	+	+	+	+	+	-	-	-	-	-	-	-	-	-	-	-	-	-	-	-
L18	JBAJHE010000000	+	+	+	+	+	+	+	-	+	+	-	-	-	+	+	+	-	-	-	-	-	-	-	-	-	-	-	-	-	-	-
L2	CP146750	+	+	+	+	+	+	+	+	+	+	+	+	+	+	+	+	-	-	-	-	-	-	-	-	-	-	-	-	-	-	-
L21-12	AP027239	+	+	+	+	+	+	+	+	+	+	+	+	+	+	+	-	-	-	-	-	-	-	-	-	-	-	-	-	-	-	-
L21-68	AP027243	+	+	+	+	+	+	+	+	+	+	-	+	+	+	+	+	-	-	-	-	-	-	-	-	-	-	-	-	-	-	-
L67	JBAJHF010000000	+	+	+	+	+	+	+	-	+	+	-	-	-	+	+	+	-	-	-	-	-	-	-	-	-	-	-	-	-	-	-
L7	CP146739	+	+	+	+	+	+	+	+	+	+	-	+	+	+	+	+	-	-	-	-	-	-	-	-	-	-	-	-	-	-	-
LG_109-6	CP159984	+	+	+	+	+	+	+	+	+	-	-	+	+	+	+	+	-	-	-	-	-	-	-	-	-	-	-	-	-	-	-
Lg_ABFT-1	CM142740	+	+	+	+	+	+	+	+	+	+	+	+	+	+	+	-	+	+	+	+	+	+	+	+	+	+	+	+	+	+	+
Lg_ABFT-5	CM142739	+	+	+	+	+	+	+	+	+	+	+	+	+	+	+	-	+	+	+	+	+	+	+	+	+	+	+	+	+	+	+
Lg-Granada	CP084377	+	+	+	+	+	+	-	+	+	-	-	-	+	+	+	+	-	-	-	-	-	-	-	-	-	-	-	-	-	-	-
Lg2	NC_017490	+	+	+	+	+	+	+	+	+	+	+	+	+	+	+	+	+	+	+	+	+	+	+	+	+	+	+	+	+	+	+
lg38	BLXU01000000	+	+	+	+	+	+	+	+	+	+	-	-	+	+	+	+	-	-	-	-	-	-	-	-	-	-	-	-	-	-	-
LG728	CP071285	+	+	+	+	+	+	-	+	+	-	-	-	+	+	+	+	-	-	-	-	-	-	-	-	-	-	-	-	-	-	-
LG791	CP071290	+	+	+	+	+	+	+	+	+	+	-	+	+	+	+	+	-	-	-	-	-	-	-	-	-	-	-	-	-	-	-
LG9	AGQY01000000	+	+	+	+	+	+	-	+	+	-	-	-	-	+	+	-	-	-	-	-	-	-	-	-	-	-	-	-	-	-	-
LGAR-001	CP160834	+	+	+	+	+	+	+	-	+	+	-	-	+	+	-	+	-	-	-	-	-	-	-	-	-	-	-	-	-	-	-
M21102102	CP141707	+	+	+	+	+	+	-	+	+	+	-	+	+	+	+	+	-	-	-	-	-	-	-	-	-	-	-	-	-	-	-
M29	JARQBD010000000	+	+	+	+	+	+	-	-	+	-	-	+	-	+	+	+	-	-	-	-	-	-	-	-	-	-	-	-	-	-	-
M79	FOTJ01000000	+	+	+	+	+	+	+	-	+	+	-	+	+	+	+	+	-	-	-	-	-	-	-	-	-	-	-	-	-	-	-
MAM75	JASELO010000000	+	+	+	+	+	+	+	+	+	+	-	+	+	+	+	+	-	-	-	-	-	-	-	-	-	-	-	-	-	-	-
MS210922A	AP026069	+	+	+	+	+	+	+	+	+	+	-	+	+	+	+	+	-	-	-	-	-	-	-	-	-	-	-	-	-	-	-
N201	JASELT010000000	+	+	+	+	+	+	-	+	+	-	-	-	-	+	+	+	-	-	-	-	-	-	-	-	-	-	-	-	-	-	-
NBRC100934	BBJW01000000	+	+	+	+	+	+	+	-	+	+	-	-	+	+	-	+	-	-	-	-	-	-	-	-	-	-	-	-	-	-	-
OS-37	JALDMP010000000	+	+	+	+	+	+	+	-	+	+	-	-	-	+	+	+	-	-	-	-	-	-	-	-	-	-	-	-	-	-	-
Pa-2	CP118627	+	+	+	+	+	+	+	+	+	+	-	-	+	+	+	+	-	-	-	-	-	-	-	-	-	-	-	-	-	-	-
R22-8	CP141717	+	+	+	+	+	+	-	+	+	+	-	+	+	+	+	+	-	-	-	-	-	-	-	-	-	-	-	-	-	-	-
RIT855	JBKOPM010000000	+	+	+	+	+	+	+	+	+	+	-	-	+	+	-	+	-	-	-	-	-	-	-	-	-	-	-	-	-	-	-
RTCLI04	RSFD01000000	+	+	+	-	+	+	+	+	+	+	-	+	+	+	+	+	-	-	-	-	-	-	-	-	-	-	-	-	-	-	-
S14._2VN	JBNUOK010000000	+	+	+	+	+	+	+	-	+	+	-	+	-	+	+	+	-	-	-	-	-	-	-	-	-	-	-	-	-	-	-
Sashimi-1032	JBJFKH010000000	+	+	+	+	+	+	+	+	+	+	-	-	-	+	-	+	-	-	-	-	-	-	-	-	-	-	-	-	-	-	-
Sashimi-1038	JBJFJZ010000000	+	+	+	+	+	+	-	+	+	-	-	-	+	+	+	+	-	-	-	-	-	-	-	-	-	-	-	-	-	-	-
Sashimi-1079	JBJFKB010000000	+	+	+	+	+	+	-	+	+	-	-	-	+	+	+	+	-	-	-	-	-	-	-	-	-	-	-	-	-	-	-
Sashimi-1080	JBJFKA010000000	+	+	+	+	+	+	-	+	+	-	-	-	+	+	+	+	-	-	-	-	-	-	-	-	-	-	-	-	-	-	-
Sashimi-1088	JBJFJY010000000	+	+	+	+	+	+	-	+	+	+	-	+	+	+	+	+	-	-	-	-	-	-	-	-	-	-	-	-	-	-	-
Sashimi-1090	JBJFKG010000000	+	+	+	+	+	+	+	+	+	+	-	+	-	+	+	+	-	-	-	-	-	-	-	-	-	-	-	-	-	-	-
Sashimi-1093	JBJFJX010000000	+	+	+	+	+	+	+	+	+	+	-	+	+	+	+	+	-	-	-	-	-	-	-	-	-	-	-	-	-	-	-
Sashimi-1656	JBJFKF010000000	+	+	+	+	+	+	-	-	+	-	-	+	-	+	+	+	-	-	-	-	-	-	-	-	-	-	-	-	-	-	-
Sashimi-1688	JBJFKE010000000	+	+	+	+	+	+	-	+	+	-	-	-	+	+	+	+	-	-	-	-	-	-	-	-	-	-	-	-	-	-	-
Sashimi-1689	JBJFKD010000000	+	+	-	+	+	+	+	+	+	+	-	+	-	+	+	+	-	-	-	-	-	-	-	-	-	-	-	-	-	-	-
Sashimi-1691	JBJFKC010000000	+	+	+	+	+	+	+	+	+	+	-	+	-	+	+	+	-	-	-	-	-	-	-	-	-	-	-	-	-	-	-
T1-1	JASELV010000000	+	+	+	+	+	+	-	+	+	-	-	-	+	+	+	+	-	-	-	-	-	-	-	-	-	-	-	-	-	-	-
Tac2	AMFE01000000	+	+	+	+	+	+	-	+	+	-	-	-	-	+	+	+	-	-	-	-	-	-	-	-	-	-	-	-	-	-	-
TATVAM-FAB86	JAWVNG010000000	+	+	+	-	+	+	+	+	+	+	-	+	+	+	+	+	-	-	-	-	-	-	-	-	-	-	-	-	-	-	-
TILSE2	SDHP01000000	+	+	+	+	+	+	+	+	+	+	-	-	+	+	+	+	-	-	-	-	-	-	-	-	-	-	-	-	-	-	-
TILSE6	SDHH01000000	+	+	+	+	+	+	+	+	+	+	-	-	+	+	+	+	-	-	-	-	-	-	-	-	-	-	-	-	-	-	-
TM115-237	JAQELP010000000	+	+	+	+	+	+	-	+	+	-	-	-	-	+	+	+	-	-	-	-	-	-	-	-	-	-	-	-	-	-	-
TM115-31	JAQEMC010000000	+	+	+	+	+	+	+	+	+	+	-	-	+	+	+	+	+	+	+	+	-	-	-	-	-	-	-	+	+	+	+
TM115-54	JAQEML010000000	+	+	+	+	+	+	+	+	+	+	-	-	+	+	+	+	+	+	+	+	+	-	-	-	-	-	-	+	+	+	+
TRF1	AVFE01000000	+	+	+	+	+	+	+	+	+	+	-	-	+	+	+	+	-	-	-	-	-	-	-	-	-	-	-	-	-	-	-
TRM	JBOZGU010000000	+	+	+	+	+	+	+	+	+	+	-	-	+	+	+	+	-	-	-	-	-	-	-	-	-	-	-	-	-	-	-
UNIUD074	AFHF01000025	+	+	+	+	+	+	-	+	+	-	-	-	+	+	+	-	-	-	-	-	-	-	-	-	-	-	-	-	-	-	-
VC11	CP141713	+	+	+	+	+	+	+	-	+	+	-	+	+	+	+	+	-	-	-	-	-	-	-	-	-	-	-	-	-	-	-
VC13	CP141709	+	+	+	+	+	+	+	-	+	+	-	+	+	+	+	+	-	-	-	-	-	-	-	-	-	-	-	-	-	-	-
ZB-1	JARYTV010000000	+	+	+	+	+	+	+	+	+	+	-	+	+	+	+	+	-	-	-	-	-	-	-	-	-	-	-	-	-	-	-
ZE2-15	JBEFPA010000000	+	+	+	+	+	+	-	+	+	-	-	-	+	+	+	-	-	-	-	-	-	-	-	-	-	-	-	-	-	-	-
ZE2-7	JBEFOZ010000000	+	+	+	+	+	+	-	+	+	-	-	-	+	+	+	-	-	-	-	-	-	-	-	-	-	-	-	-	-	-	-
